# Supplementary material for: Vitamin B12 Attenuates Changes in Phospholipid Levels Related to Oxidative Stress in SH-SY5Y Cells
Source: Cells. 2022 Aug 18;11(16):2574. doi: 10.3390/cells11162574 (PMC9406929; doi:10.3390/cells11162574)
Supplement: Supplementary file 1 [file cells-11-02574-s001.zip]

Archive with 1 entries (1 files):
- cells-1556674-supplementary.pdf
